# Supplementary material for: Revison of Metaplagia Coquillett (Diptera: Tachinidae) with description of five new species from Area de Conservación Guanacaste in northwestern Costa Rica
Source: Biodivers Data J. 2021 Jul 29;9:e68598. doi: 10.3897/BDJ.9.e68598 (PMC8342401; doi:10.3897/BDJ.9.e68598)
Supplement: XML Treatment for Metaplagia [file BDJ.9.e68598-treatment1.xml]

<!DOCTYPE tp:taxon-treatment
  PUBLIC "-//TaxonX//DTD Taxonomic Treatment Publishing DTD v0 20100105//EN" "tax-treatment-NSO.dtd">
<tp:taxon-treatment xmlns:tp="http://www.plazi.org/taxpub"><tp:treatment-meta><mixed-citation publication-type="journal"><person-group><name><surname>Fleming</surname><given-names>AJ</given-names></name><name><surname>Wood</surname><given-names>D. Monty</given-names></name><name><surname>Smith</surname><given-names>M. Alex</given-names></name><name><surname>Hallwachs</surname><given-names>Winnie</given-names></name><name><surname>Janzen</surname><given-names>Daniel</given-names></name></person-group><article-title>Revison of <italic><tp:taxon-name><tp:taxon-name-part taxon-name-part-type="genus" reg="Metaplagia">Metaplagia</tp:taxon-name-part></tp:taxon-name></italic> Coquillett (<tp:taxon-name><tp:taxon-name-part taxon-name-part-type="order">Diptera</tp:taxon-name-part></tp:taxon-name>: <tp:taxon-name><tp:taxon-name-part taxon-name-part-type="family">Tachinidae</tp:taxon-name-part></tp:taxon-name>) with description of five new species from Area de Conservación Guanacaste in northwestern Costa Rica</article-title><source>Biodivers Data J</source><day>29</day><month>7</month><year>2021</year><volume>9</volume><pub-id pub-id-type="doi">10.3897/BDJ.9.e68598</pub-id></mixed-citation></tp:treatment-meta><tp:nomenclature><tp:taxon-name>
            <object-id xmlns:xlink="http://www.w3.org/1999/xlink" content-type="arpha" xlink:type="simple">99DD501A-FD14-559E-8E94-C11410424201</object-id>
            <tp:taxon-name-part taxon-name-part-type="genus">Metaplagia</tp:taxon-name-part>
          </tp:taxon-name><tp:taxon-authority>Coquillett, 1895</tp:taxon-authority><tp:nomenclature-citation-list><tp:nomenclature-citation><tp:taxon-name>
                <tp:taxon-name-part taxon-name-part-type="genus" reg="Metaplagia">Metaplagia</tp:taxon-name-part>
              </tp:taxon-name><comment> Coquillett, 1895: 102 [also 1895: 97]. Type species: <italic><tp:taxon-name><tp:taxon-name-part taxon-name-part-type="genus" reg="Metaplagia">Metaplagia</tp:taxon-name-part> <tp:taxon-name-part taxon-name-part-type="species" reg="occidentalis">occidentalis</tp:taxon-name-part></tp:taxon-name></italic> Coquillett, 1895, by original designation.</comment></tp:nomenclature-citation><tp:nomenclature-citation><tp:taxon-name>
                <tp:taxon-name-part taxon-name-part-type="genus" reg="Metavoria">Metavoria</tp:taxon-name-part>
              </tp:taxon-name><comment> Townsend, 1915: 101. Type species: <italic><tp:taxon-name><tp:taxon-name-part taxon-name-part-type="genus" reg="Metavoria">Metavoria</tp:taxon-name-part> <tp:taxon-name-part taxon-name-part-type="species" reg="orientalis">orientalis</tp:taxon-name-part></tp:taxon-name></italic> Townsend, 1915, by original designation. Synonymy proposed by <xref ref-type="bibr" rid="B5566571">Wood 1987</xref>: 1250, and further clarified in <xref ref-type="bibr" rid="B5566613">O'Hara and Wood 1998</xref>: 755.</comment></tp:nomenclature-citation><tp:nomenclature-citation><tp:taxon-name>
                <tp:taxon-name-part taxon-name-part-type="genus" reg="Agathomyia">Agathomyia</tp:taxon-name-part>
              </tp:taxon-name><comment> Reinhard, 1959: 228 (preocc. by Verrall, 1901). Type species: <italic><tp:taxon-name><tp:taxon-name-part taxon-name-part-type="genus" reg="Agathomyia">Agathomyia</tp:taxon-name-part> <tp:taxon-name-part taxon-name-part-type="species" reg="cordata">cordata</tp:taxon-name-part></tp:taxon-name></italic> Reinhard, 1959, by original designation. Synonymy proposed by <xref ref-type="bibr" rid="B5566571">Wood 1987</xref>: 1250, and further clarified in <xref ref-type="bibr" rid="B5566613">O'Hara and Wood 1998</xref>: 763.</comment></tp:nomenclature-citation><tp:nomenclature-citation><tp:taxon-name>
                <tp:taxon-name-part taxon-name-part-type="genus" reg="Anzamyia">Anzamyia</tp:taxon-name-part>
              </tp:taxon-name><comment> Reinhard, 1960: 103. (nomen novum for <italic><tp:taxon-name><tp:taxon-name-part taxon-name-part-type="genus" reg="Agathomyia">Agathomyia</tp:taxon-name-part></tp:taxon-name></italic>, 1959 Reinhard).</comment></tp:nomenclature-citation><tp:nomenclature-citation><tp:taxon-name><tp:taxon-name-part taxon-name-part-type="genus" reg="Metaplagia">Metaplagia</tp:taxon-name-part> <tp:taxon-name-part taxon-name-part-type="species" reg="brevicornis">brevicornis</tp:taxon-name-part></tp:taxon-name><comment> Brooks, 1945: 81. Holotype male (CNC), by original designation. Type locality: Canada, Manitoba, Teulon.</comment></tp:nomenclature-citation><tp:nomenclature-citation><tp:taxon-name><tp:taxon-name-part taxon-name-part-type="genus" reg="Agathomyia">Agathomyia</tp:taxon-name-part> <tp:taxon-name-part taxon-name-part-type="species" reg="cordata">cordata</tp:taxon-name-part></tp:taxon-name><comment> Reinhard, 1959: 229. Holotype female (UCDC) (1 female paratype in CNC), by original designation. Type locality: USA, California, Riverside County, Anza.</comment></tp:nomenclature-citation><tp:nomenclature-citation><tp:taxon-name><tp:taxon-name-part taxon-name-part-type="genus" reg="Metavoria">Metavoria</tp:taxon-name-part> <tp:taxon-name-part taxon-name-part-type="species" reg="facialis">facialis</tp:taxon-name-part></tp:taxon-name><comment> Reinhard, 1956: 123. Holotype female (CNC). Type locality: USA, Utah, Fruitland.</comment></tp:nomenclature-citation><tp:nomenclature-citation><tp:taxon-name><tp:taxon-name-part taxon-name-part-type="genus" reg="Metaplagia">Metaplagia</tp:taxon-name-part> <tp:taxon-name-part taxon-name-part-type="species" reg="occidentalis">occidentalis</tp:taxon-name-part></tp:taxon-name><comment> Coquillett, 1895: 103. Holotype male (USNM, Type No. <ext-link xmlns:xlink="http://www.w3.org/1999/xlink" ext-link-type="uri" xlink:href="http://n2t.net/ark:/65665/33f8b8c68-e778-420f-8bcf-63f0d3fa818e" xlink:type="simple">USNMENT01519725</ext-link>), by original designation. Type locality: USA, California, San Diego County.</comment></tp:nomenclature-citation><tp:nomenclature-citation><tp:taxon-name><tp:taxon-name-part taxon-name-part-type="genus" reg="Metavoria">Metavoria</tp:taxon-name-part> <tp:taxon-name-part taxon-name-part-type="species" reg="orientalis">orientalis</tp:taxon-name-part></tp:taxon-name><comment> Townsend, 1915: 101. Holotype female (USNM, Type No. <ext-link xmlns:xlink="http://www.w3.org/1999/xlink" ext-link-type="uri" xlink:href="http://n2t.net/ark:/65665/33f71a354-5304-49c2-bb35-8990a9b8cabe" xlink:type="simple">USNMENT01519726</ext-link>), by original designation. Type locality: USA, Virginia, Arlington.</comment></tp:nomenclature-citation><tp:nomenclature-citation><tp:taxon-name>
                <tp:taxon-name-part taxon-name-part-type="genus">Metaplagia</tp:taxon-name-part>
              </tp:taxon-name><tp:type-species><tp:taxon-name><tp:taxon-name-part taxon-name-part-type="genus">Metaplagia</tp:taxon-name-part> <tp:taxon-name-part taxon-name-part-type="species">occidentalis</tp:taxon-name-part></tp:taxon-name></tp:type-species><comment> Coquillett, 1895</comment></tp:nomenclature-citation></tp:nomenclature-citation-list></tp:nomenclature><tp:treatment-sec sec-type="Description"><title>Description</title><p>Male, <bold>head</bold>: frontal vitta wide, 1/3-1/6th width of front-orbital plate; with 2–3 proclinate orbital setae and 1–2 reclinate orbital setae; ocellar setae proclinate slightly divergent; eye bare, not descending beyond the level of the vibrissa; fronto-orbital plate coloration ranging from shining silver to gold; fronto-orbital plate with short black setulae interspersed amongst frontal setae; fronto-orbital setae not extending below lower margin of pedicel, with fronto-orbital setulae sometimes extending below lower margin of pedicel; pedicel orange, with a black-dark brown post pedicel; arista bare and subequal to slightly shorter than postpedicel, distinctly-thickened on basal 1/2-2/3, ranging from dark orange to dark brown-black; lower margin of face almost level with vibrissa, not visible in profile; facial ridge bare, but with setulae along parafacial sometimes so close to facial ridge as to be confused with facial ridge setulae; palps either straight or with a slight club at apex, sparsely setulose. <bold>Thorax</bold>: tomentosity ranging from pale beige-gray to dark grey or silver over a black ground color; thorax black ground color tomentum of thorax ranging from pale brassy to silver grey; prosternum bare; 3–4 postpronotal setae arranged in a straight line; supra-alar setae 1–2:3; intra-alar setae 2–3:3; dorsocentral setae 3:3–4; acrostichal setae 3:3; katepisternum with 3 setae. Scutellum black ground color, with tomentum ranging from gray to pale brassy; with five pairs marginal setae; apical scutellar setae 1/2–1/3 as long as subapical scutellars, sub-erect, slightly above marginal plane; basal scutellar subequal in length to subapical setae; subapical setae straight, ranging from divergent to convergent. Legs: dark reddish-brown to black ground color; tarsal claws and pulvilli ranging from shorter than to longer than last tarsomere. Wings: slightly longer than abdomen; translucent slightly hyaline; R<sub>1</sub> and R<sub>4+5</sub> can be setulose, setulae of R<sub>4+5</sub> ranging from node to crossvein r-m or beyond. <bold>Abdomen</bold>: ground color black, pale silver tomentum in varying degrees on T3–T5, ST1+2 typically glabrous; middorsal depression on ST1+2 reaching to hind margin of tergite; median marginal setae present on T3 and complete rows on T4 and T5; median discal setae absent on all tergites; sex patch absent.</p><p><bold>Terminalia</bold>: posterior margin of sternite 5 with a deeply excavated and wide U-shaped (sometimes sculptured) median cleft; lateral lobes of sternite apically rounded, often with setae along caudal margin; basal section 1/5 the length of apical lobes. Epandrium often with 3–4 long, strong setae along anal edge. Cerci, in posterior view, medially separated, but parallel and often touching so as to appear fused, with a few short setae on basal half. In lateral view, bowed and sharply tapered apically. Surstylus well-developed, stout basally in lateral view, like a stout broadly rounded triangle terminating in a small knob, appearing hooked or slightly beaked apically; in posterior view, basally enlarged and apically straight.</p><p>Female as in male, except in the following aspects: <bold>head</bold>: tomentum of fronto-orbital plate and parafacial can sometimes differ from that of the conspecific male; fronto-orbital plate and parafacial up to 0.5x wider than in males.</p></tp:treatment-sec><tp:treatment-sec sec-type="Diagnosis"><title>Diagnosis</title><p><italic><tp:taxon-name><tp:taxon-name-part taxon-name-part-type="genus" reg="Metaplagia">Metaplagia</tp:taxon-name-part></tp:taxon-name></italic> can be distinguished by the following combination of traits: head distinctly conical; males with upper frontal setae reclinate; proclinate orbital setae in both sexes; frontal setae descending below level of pedicel; both sexes with well-developed lateral vertical setae; eye bare; parafacial setulose, but not with strong stout setae, only hair-like setulae; genal dilation very slightly developed; prementum shorter than height of head with an enlarged labellum; prosternum bare; three postsutural supra-alar setae, the anteriormost reduced and much weaker than first postsutural dorsocentral seta; scutellum with four pairs of marginal setae and one pair of erect to semi-erect apical setae; one or two pairs of sub-erect discal setae on scutellum, in line with subapical setae; vein M<sub>1</sub> ending separately in wing margin; anepimeral seta short, not extending beyond edge of lower calypter; wing vein R<sub>4+5</sub> setulose.</p></tp:treatment-sec><tp:treatment-sec sec-type="Distribution"><title>Distribution</title><p>From Manitoba, Canada east to Newfoundland and south to Costa Rica.</p></tp:treatment-sec><tp:treatment-sec sec-type="Ecology"><title>Ecology</title><p>Within the ACG inventory, <italic><tp:taxon-name><tp:taxon-name-part taxon-name-part-type="genus" reg="Metaplagia">Metaplagia</tp:taxon-name-part></tp:taxon-name></italic> has only been reared from the <tp:taxon-name><tp:taxon-name-part taxon-name-part-type="order">Lepidoptera</tp:taxon-name-part></tp:taxon-name> family <tp:taxon-name><tp:taxon-name-part taxon-name-part-type="family">Sphingidae</tp:taxon-name-part></tp:taxon-name>: <tp:taxon-name><tp:taxon-name-part taxon-name-part-type="order">Lepidoptera</tp:taxon-name-part></tp:taxon-name> throughout the diverse ecosystems of the research area.</p></tp:treatment-sec><tp:treatment-sec sec-type="Taxon discussion"><title>Taxon discussion</title><p>Our present revision of <italic><tp:taxon-name><tp:taxon-name-part taxon-name-part-type="genus" reg="Metaplagia">Metaplagia</tp:taxon-name-part></tp:taxon-name></italic> increases the range of the genus, taking it from being a Nearctic endemic genus to a complete New World distribution, inclusive of both the Nearctic and Neotropical Regions.</p><p>Both <italic><tp:taxon-name><tp:taxon-name-part taxon-name-part-type="genus" reg="Plagiomima">Plagiomima</tp:taxon-name-part></tp:taxon-name></italic> Brauer &amp; Bergenstamm, 1891 and <italic><tp:taxon-name><tp:taxon-name-part taxon-name-part-type="genus" reg="Metaplagia">Metaplagia</tp:taxon-name-part></tp:taxon-name></italic> are extremely similar genera; however, these can be very easily distinguished by the conformation of their mouthparts (<xref ref-type="bibr" rid="B7337106">Wood and Zumbado 2010</xref>). After careful examination of the holotype of <italic><tp:taxon-name><tp:taxon-name-part taxon-name-part-type="genus" reg="Metaplagia">Metaplagia</tp:taxon-name-part> <tp:taxon-name-part taxon-name-part-type="species" reg="latifrons">latifrons</tp:taxon-name-part></tp:taxon-name></italic> Reinhard and based on the generic concepts and diagnostic features of both <italic><tp:taxon-name><tp:taxon-name-part taxon-name-part-type="genus" reg="Metaplagia">Metaplagia</tp:taxon-name-part></tp:taxon-name></italic> and <italic><tp:taxon-name><tp:taxon-name-part taxon-name-part-type="genus" reg="Plagiomima">Plagiomima</tp:taxon-name-part></tp:taxon-name></italic>, the authors hereby propose that species <italic><tp:taxon-name><tp:taxon-name-part taxon-name-part-type="genus" reg="Metaplagia">Metaplagia</tp:taxon-name-part> <tp:taxon-name-part taxon-name-part-type="species" reg="latifrons">latifrons</tp:taxon-name-part></tp:taxon-name></italic> Reinhard, 1956 be transferred into the genus <italic><tp:taxon-name><tp:taxon-name-part taxon-name-part-type="genus" reg="Plagiomima">Plagiomima</tp:taxon-name-part></tp:taxon-name></italic>, as <italic><tp:taxon-name><tp:taxon-name-part taxon-name-part-type="genus" reg="Plagiomima">Plagiomima</tp:taxon-name-part> <tp:taxon-name-part taxon-name-part-type="species" reg="latifrons">latifrons</tp:taxon-name-part></tp:taxon-name></italic> (Reinhard) <bold>comb. n.</bold> We base this taxonomic action on the similarities presented between the slender elongated mouthparts and the slender apically pointed surstyli present in <italic><tp:taxon-name><tp:taxon-name-part taxon-name-part-type="genus" reg="Metaplagia">Metaplagia</tp:taxon-name-part> <tp:taxon-name-part taxon-name-part-type="species" reg="latifrons">latifrons</tp:taxon-name-part></tp:taxon-name></italic>, both diagnostic features observed in the genus <italic><tp:taxon-name><tp:taxon-name-part taxon-name-part-type="genus" reg="Plagiomima">Plagiomima</tp:taxon-name-part></tp:taxon-name></italic>, yet absent from the genus <italic><tp:taxon-name><tp:taxon-name-part taxon-name-part-type="genus" reg="Metaplagia">Metaplagia</tp:taxon-name-part></tp:taxon-name></italic>.</p></tp:treatment-sec><ref-list><ref id="B5566571"><element-citation xmlns:xlink="http://www.w3.org/1999/xlink" publication-type="chapter" xlink:type="simple"><person-group person-group-type="author"><name name-style="western"><surname>Wood</surname><given-names>D. M.</given-names></name></person-group><year>1987</year><chapter-title><tp:taxon-name>
              <tp:taxon-name-part taxon-name-part-type="family">Tachinidae</tp:taxon-name-part>
            </tp:taxon-name></chapter-title><person-group person-group-type="editor"><name name-style="western"><surname>McAlpine</surname><given-names>J. F.</given-names></name><name name-style="western"><surname>Peterson</surname><given-names>B. V.</given-names></name><name name-style="western"><surname>Shewell</surname><given-names>G. E.</given-names></name></person-group><source>Manual of Nearctic <tp:taxon-name><tp:taxon-name-part taxon-name-part-type="order">Diptera</tp:taxon-name-part></tp:taxon-name></source><volume>2</volume><publisher-name>Agriculture Canada</publisher-name><publisher-loc>Ottawa, Ontario</publisher-loc><size units="page">1193–1269.</size></element-citation></ref><ref id="B5566613"><element-citation xmlns:xlink="http://www.w3.org/1999/xlink" publication-type="article" xlink:type="simple"><person-group person-group-type="author"><name name-style="western"><surname>O'Hara</surname><given-names>J. E.</given-names></name><name name-style="western"><surname>Wood</surname><given-names>D. M.</given-names></name></person-group><year>1998</year><article-title><tp:taxon-name><tp:taxon-name-part taxon-name-part-type="family">Tachinidae</tp:taxon-name-part></tp:taxon-name> (<tp:taxon-name><tp:taxon-name-part taxon-name-part-type="order">Diptera</tp:taxon-name-part></tp:taxon-name>): Nomenclatural review and changes, primarily for America North of Mexico</article-title><source>Canadian Entomologist</source><issue>130</issue><fpage>751</fpage><lpage>774</lpage><pub-id pub-id-type="doi">10.4039/Ent130751-6</pub-id></element-citation></ref><ref id="B7337106"><element-citation xmlns:xlink="http://www.w3.org/1999/xlink" publication-type="chapter" xlink:type="simple"><person-group person-group-type="author"><name name-style="western"><surname>Wood</surname><given-names>D. Monty</given-names></name><name name-style="western"><surname>Zumbado</surname><given-names>Manuel A.</given-names></name></person-group><year>2010</year><chapter-title><tp:taxon-name><tp:taxon-name-part taxon-name-part-type="family">Tachinidae</tp:taxon-name-part></tp:taxon-name> (Tachinid Flies, Parasitic Flies)</chapter-title><person-group person-group-type="editor"><name name-style="western"><surname>Brown</surname><given-names>B. V.</given-names></name><name name-style="western"><surname>Borkent</surname><given-names>A.</given-names></name><name name-style="western"><surname>Cumming</surname><given-names>J. M.</given-names></name><name name-style="western"><surname>Wood</surname><given-names>D. M.</given-names></name><name name-style="western"><surname>Woodley</surname><given-names>N. E.</given-names></name><name name-style="western"><surname>Zumbado</surname><given-names>M. A.</given-names></name></person-group><source>Manual of Central American <tp:taxon-name><tp:taxon-name-part taxon-name-part-type="order">Diptera</tp:taxon-name-part></tp:taxon-name> Vol. 2</source><volume>2</volume><publisher-name>National Research Council of Canada</publisher-name><publisher-loc>Ottawa</publisher-loc><size units="page">728</size><comment content-type="language">English</comment><isbn>978-0-660-19958-0</isbn></element-citation></ref></ref-list></tp:taxon-treatment>
