# Supplementary material for: Revison of Metaplagia Coquillett (Diptera: Tachinidae) with description of five new species from Area de Conservación Guanacaste in northwestern Costa Rica
Source: Biodivers Data J. 2021 Jul 29;9:e68598. doi: 10.3897/BDJ.9.e68598 (PMC8342401; doi:10.3897/BDJ.9.e68598)
Supplement: XML Treatment for Metaplagia paulinesaribasae [file BDJ.9.e68598-treatment4.xml]

<!DOCTYPE tp:taxon-treatment
  PUBLIC "-//TaxonX//DTD Taxonomic Treatment Publishing DTD v0 20100105//EN" "tax-treatment-NSO.dtd">
<tp:taxon-treatment xmlns:tp="http://www.plazi.org/taxpub"><tp:treatment-meta><mixed-citation publication-type="journal"><person-group><name><surname>Fleming</surname><given-names>AJ</given-names></name><name><surname>Wood</surname><given-names>D. Monty</given-names></name><name><surname>Smith</surname><given-names>M. Alex</given-names></name><name><surname>Hallwachs</surname><given-names>Winnie</given-names></name><name><surname>Janzen</surname><given-names>Daniel</given-names></name></person-group><article-title>Revison of <italic><tp:taxon-name><tp:taxon-name-part taxon-name-part-type="genus" reg="Metaplagia">Metaplagia</tp:taxon-name-part></tp:taxon-name></italic> Coquillett (<tp:taxon-name><tp:taxon-name-part taxon-name-part-type="order">Diptera</tp:taxon-name-part></tp:taxon-name>: <tp:taxon-name><tp:taxon-name-part taxon-name-part-type="family">Tachinidae</tp:taxon-name-part></tp:taxon-name>) with description of five new species from Area de Conservación Guanacaste in northwestern Costa Rica</article-title><source>Biodivers Data J</source><day>29</day><month>7</month><year>2021</year><volume>9</volume><pub-id pub-id-type="doi">10.3897/BDJ.9.e68598</pub-id></mixed-citation></tp:treatment-meta><tp:nomenclature><tp:taxon-name><object-id xmlns:xlink="http://www.w3.org/1999/xlink" content-type="arpha" xlink:type="simple">51CEEF49-5D09-52A1-A386-1BB5632446EE</object-id><tp:taxon-name-part taxon-name-part-type="genus">Metaplagia</tp:taxon-name-part> <tp:taxon-name-part taxon-name-part-type="species">paulinesaribasae</tp:taxon-name-part><object-id xmlns:xlink="http://www.w3.org/1999/xlink" content-type="zoobank" xlink:type="simple" object-id-type="ZooBank">E421A1D5-215A-4353-BCA6-20B42098E5C6</object-id></tp:taxon-name><tp:taxon-authority>Fleming &amp; Wood</tp:taxon-authority><tp:taxon-status xmlns:xlink="http://www.w3.org/1999/xlink" xlink:type="simple">sp. n.</tp:taxon-status></tp:nomenclature><tp:treatment-sec sec-type="materials"><title>Materials</title><list list-type="alpha-lower" list-content="occurrences"><list-item><p><bold>Type status:</bold> <named-content xmlns:xlink="http://www.w3.org/1999/xlink" content-type="dwc:typeStatus" xlink:type="simple">Holotype</named-content>. <bold>Occurrence:</bold> catalogNumber: <named-content xmlns:xlink="http://www.w3.org/1999/xlink" content-type="dwc:catalogNumber" xlink:type="simple">DHJPAR0018646</named-content>; recordedBy: <named-content xmlns:xlink="http://www.w3.org/1999/xlink" content-type="dwc:recordedBy" xlink:type="simple">D.H. Janzen, W. Hallwachs</named-content>; individualCount: <named-content xmlns:xlink="http://www.w3.org/1999/xlink" content-type="dwc:individualCount" xlink:type="simple">1</named-content>; sex: <named-content xmlns:xlink="http://www.w3.org/1999/xlink" content-type="dwc:sex" xlink:type="simple">Male</named-content>; lifeStage: <named-content xmlns:xlink="http://www.w3.org/1999/xlink" content-type="dwc:lifeStage" xlink:type="simple">adult</named-content>; occurrenceStatus: <named-content xmlns:xlink="http://www.w3.org/1999/xlink" content-type="dwc:occurrenceStatus" xlink:type="simple">present</named-content>; preparations: <named-content xmlns:xlink="http://www.w3.org/1999/xlink" content-type="dwc:preparations" xlink:type="simple">pinned</named-content>; otherCatalogNumbers: <named-content xmlns:xlink="http://www.w3.org/1999/xlink" content-type="dwc:otherCatalogNumbers" xlink:type="simple">ASTAI1293-07| 82-SRNP-382| <ext-link ext-link-type="uri" xlink:href="http://boldsystems.org/index.php/Public_BarcodeCluster?clusteruri=BOLD:AAX4230" xlink:type="simple">BOLD:AAX4230</ext-link></named-content>; <bold>Taxon:</bold> scientificName: <named-content xmlns:xlink="http://www.w3.org/1999/xlink" content-type="dwc:scientificName" xlink:type="simple"><tp:taxon-name><tp:taxon-name-part taxon-name-part-type="genus" reg="Metaplagia">Metaplagia</tp:taxon-name-part> <tp:taxon-name-part taxon-name-part-type="species" reg="paulinesaribasae">paulinesaribasae</tp:taxon-name-part></tp:taxon-name></named-content>; phylum: <named-content xmlns:xlink="http://www.w3.org/1999/xlink" content-type="dwc:phylum" xlink:type="simple"><tp:taxon-name><tp:taxon-name-part taxon-name-part-type="phylum">Arthropoda</tp:taxon-name-part></tp:taxon-name></named-content>; class: <named-content xmlns:xlink="http://www.w3.org/1999/xlink" content-type="dwc:class" xlink:type="simple"><tp:taxon-name><tp:taxon-name-part taxon-name-part-type="class">Insecta</tp:taxon-name-part></tp:taxon-name></named-content>; order: <named-content xmlns:xlink="http://www.w3.org/1999/xlink" content-type="dwc:order" xlink:type="simple"><tp:taxon-name><tp:taxon-name-part taxon-name-part-type="order">Diptera</tp:taxon-name-part></tp:taxon-name></named-content>; family: <named-content xmlns:xlink="http://www.w3.org/1999/xlink" content-type="dwc:family" xlink:type="simple"><tp:taxon-name><tp:taxon-name-part taxon-name-part-type="family">Tachinidae</tp:taxon-name-part></tp:taxon-name></named-content>; genus: <named-content xmlns:xlink="http://www.w3.org/1999/xlink" content-type="dwc:genus" xlink:type="simple"><tp:taxon-name><tp:taxon-name-part taxon-name-part-type="genus">Metaplagia</tp:taxon-name-part></tp:taxon-name></named-content>; specificEpithet: <named-content xmlns:xlink="http://www.w3.org/1999/xlink" content-type="dwc:specificEpithet" xlink:type="simple"><tp:taxon-name><tp:taxon-name-part taxon-name-part-type="genus" reg="Metaplagia"/><tp:taxon-name-part taxon-name-part-type="species" reg="paulinesaribasae">paulinesaribasae</tp:taxon-name-part></tp:taxon-name></named-content>; scientificNameAuthorship: <named-content xmlns:xlink="http://www.w3.org/1999/xlink" content-type="dwc:scientificNameAuthorship" xlink:type="simple">Fleming &amp; Wood, 2021</named-content>; <bold>Location:</bold> continent: <named-content xmlns:xlink="http://www.w3.org/1999/xlink" content-type="dwc:continent" xlink:type="simple">Central America</named-content>; country: <named-content xmlns:xlink="http://www.w3.org/1999/xlink" content-type="dwc:country" xlink:type="simple">Costa Rica</named-content>; countryCode: <named-content xmlns:xlink="http://www.w3.org/1999/xlink" content-type="dwc:countryCode" xlink:type="simple">CR</named-content>; stateProvince: <named-content xmlns:xlink="http://www.w3.org/1999/xlink" content-type="dwc:stateProvince" xlink:type="simple">Guanacaste</named-content>; county: <named-content xmlns:xlink="http://www.w3.org/1999/xlink" content-type="dwc:county" xlink:type="simple">Sector Santa Rosa</named-content>; locality: <named-content xmlns:xlink="http://www.w3.org/1999/xlink" content-type="dwc:locality" xlink:type="simple">Area de Conservacion Guanacaste, Cafetal</named-content>; verbatimElevation: <named-content xmlns:xlink="http://www.w3.org/1999/xlink" content-type="dwc:verbatimElevation" xlink:type="simple">280</named-content>; verbatimLatitude: <named-content xmlns:xlink="http://www.w3.org/1999/xlink" content-type="dwc:verbatimLatitude" xlink:type="simple">10.8583</named-content>; verbatimLongitude: <named-content xmlns:xlink="http://www.w3.org/1999/xlink" content-type="dwc:verbatimLongitude" xlink:type="simple">-85.6109</named-content>; verbatimCoordinateSystem: <named-content xmlns:xlink="http://www.w3.org/1999/xlink" content-type="dwc:verbatimCoordinateSystem" xlink:type="simple">Decimal degrees</named-content>; <bold>Identification:</bold> identifiedBy: <named-content xmlns:xlink="http://www.w3.org/1999/xlink" content-type="dwc:identifiedBy" xlink:type="simple">AJ Fleming</named-content>; dateIdentified: <named-content xmlns:xlink="http://www.w3.org/1999/xlink" content-type="dwc:dateIdentified" xlink:type="simple">2021</named-content>; <bold>Event:</bold> samplingProtocol: <named-content xmlns:xlink="http://www.w3.org/1999/xlink" content-type="dwc:samplingProtocol" xlink:type="simple">Reared from the larva of the <tp:taxon-name><tp:taxon-name-part taxon-name-part-type="family">Sphingidae</tp:taxon-name-part></tp:taxon-name>, <tp:taxon-name><tp:taxon-name-part taxon-name-part-type="genus" reg="Manduca">Manduca</tp:taxon-name-part> <tp:taxon-name-part taxon-name-part-type="species" reg="lefeburii">lefeburii</tp:taxon-name-part></tp:taxon-name></named-content>; verbatimEventDate: <named-content xmlns:xlink="http://www.w3.org/1999/xlink" content-type="dwc:verbatimEventDate" xlink:type="simple">24-Aug-1982</named-content>; <bold>Record Level:</bold> language: <named-content xmlns:xlink="http://www.w3.org/1999/xlink" content-type="dwc:language" xlink:type="simple">en</named-content>; institutionCode: <named-content xmlns:xlink="http://www.w3.org/1999/xlink" content-type="dwc:institutionCode" xlink:type="simple">CNC</named-content>; collectionCode: <named-content xmlns:xlink="http://www.w3.org/1999/xlink" content-type="dwc:collectionCode" xlink:type="simple">Insects</named-content>; basisOfRecord: <named-content xmlns:xlink="http://www.w3.org/1999/xlink" content-type="dwc:basisOfRecord" xlink:type="simple">PreservedSpecimen</named-content></p></list-item></list></tp:treatment-sec><tp:treatment-sec sec-type="Description"><title>Description</title><p>Male (Fig. <xref ref-type="fig" rid="F5410023">8</xref>), <bold>head</bold> (Fig. <xref ref-type="fig" rid="F5410023">8</xref><xref ref-type="fig" rid="F5410030">c</xref>, <xref ref-type="fig" rid="F5410031">d</xref>): fronto-orbital plate wide, gold tomentum over its entirety; vitta wide, 1/5 width of fronto-orbital plate; ocellar setae lateraloclinate with a slight proclinate skew; with 2 proclinate orbital setae and 1 reclinate orbital seta fronto-orbital plate with short black setulae interspersed amongst frontal setae; fronto-orbital setulae extending below lower margin of the pedicel, well into angle of parafacial; parafacial wholly gold tomentose; palps either slightly spathulate at tips, apically acutely inwardly curved, 3–4 setulae along lower margin, inner margin appearing bare; arista light brown-dark orange, distinctly lighter color than postpedicel. <bold>Thorax</bold> (Fig. <xref ref-type="fig" rid="F5410023">8</xref><xref ref-type="fig" rid="F5410028">a</xref>, <xref ref-type="fig" rid="F5410029">b</xref>): black ground color with pale brassy tomentum; 4 postpronotal setae; supra-alar setae 2:3; intra-alar setae 3:3; dorsocentral setae 3:3; acrostichal setae 3:3; katepisternum with 3 setae. Infrasquamal setae present. Scutellum black ground color, with tomentum concolorous with thorax; with five pairs marginal setae; apical scutellar setae 1/2 as long as subapical scutellars, sub-erect, arising above plane of marginal setae; basal scutellar subequal in length to subapical setae; subapical setae convergent, lateral scutellar setae can be convergent or strongly divergent; 2 pairs of scutellar discal setae set wider apart than subapical setae. Legs: black ground color; mid tibia with 2–3 strong anteroventral setae; tarsal claws and pulvilli shorter than last tarsomere. Wings: R<sub>1</sub> bare, R<sub>4+5</sub> setulose from node to crossvein r-m. <bold>Abdomen</bold> (Fig. <xref ref-type="fig" rid="F5410023">8</xref><xref ref-type="fig" rid="F5410028">a</xref>, <xref ref-type="fig" rid="F5410029">b</xref>): ground color black; ST1+2 glabrous black, silver-pale brassy tomentum occupying anterior 90% of T3–T5; tomentum thin to absent along ventral surface of abdomen; median marginal setae present on T3 and complete rows on T4 and T5.</p><p>Terminalia: holotype male not dissected.</p><p>Female: unknown at this time.</p></tp:treatment-sec><tp:treatment-sec sec-type="Diagnosis"><title>Diagnosis</title><p><italic><tp:taxon-name><tp:taxon-name-part taxon-name-part-type="genus" reg="Metaplagia">Metaplagia</tp:taxon-name-part> <tp:taxon-name-part taxon-name-part-type="species" reg="paulinesaribasae">paulinesaribasae</tp:taxon-name-part></tp:taxon-name></italic> <bold>sp. n.</bold> can be easily distinguished from all other <italic><tp:taxon-name><tp:taxon-name-part taxon-name-part-type="genus" reg="Metaplagia">Metaplagia</tp:taxon-name-part></tp:taxon-name></italic> by the following combination of traits: both fronto-orbital and parafacial gold and setulae on vein R<sub>4+5</sub> not extending beyond crossvein r-m. It is distinguishable from all other congeners by the presence of an entirely gold fronto-orbital plate and parafacial. <italic><tp:taxon-name><tp:taxon-name-part taxon-name-part-type="genus" reg="Metaplagia">Metaplagia</tp:taxon-name-part> <tp:taxon-name-part taxon-name-part-type="species" reg="paulinesaribasae">paulinesaribasae</tp:taxon-name-part></tp:taxon-name></italic> <bold>sp. n.</bold> is clearly distinguished by its COI sequence clustered within the Barcode Identification Number (BIN) <ext-link xmlns:xlink="http://www.w3.org/1999/xlink" ext-link-type="uri" xlink:href="http://boldsystems.org/index.php/Public_BarcodeCluster?clusteruri=BOLD:AAX4230" xlink:type="simple">BOLD:AAX4230</ext-link>.</p></tp:treatment-sec><tp:treatment-sec sec-type="Etymology"><title>Etymology</title><p><italic><tp:taxon-name><tp:taxon-name-part taxon-name-part-type="genus" reg="Metaplagia">Metaplagia</tp:taxon-name-part> <tp:taxon-name-part taxon-name-part-type="species" reg="paulinesaribasae">paulinesaribasae</tp:taxon-name-part></tp:taxon-name></italic> <bold>sp. n.</bold> is named in honor of Pauline Saribas for her many years of coordinating and administrating a plethora of problems and events in the Academic Office of the Department of Biology, University of Pennsylvania, Philadelphia, Pennsylvania.</p></tp:treatment-sec><tp:treatment-sec sec-type="Distribution"><title>Distribution</title><p>Costa Rica, ACG, Guanacaste Province, 280 m elevation.</p></tp:treatment-sec><tp:treatment-sec sec-type="Ecology"><title>Ecology</title><p><italic><tp:taxon-name><tp:taxon-name-part taxon-name-part-type="genus" reg="Metaplagia">Metaplagia</tp:taxon-name-part> <tp:taxon-name-part taxon-name-part-type="species" reg="paulinesaribasae">paulinesaribasae</tp:taxon-name-part></tp:taxon-name></italic> <bold>sp. n.</bold> has been reared once from one species of <tp:taxon-name><tp:taxon-name-part taxon-name-part-type="order">Lepidoptera</tp:taxon-name-part></tp:taxon-name> in the family <tp:taxon-name><tp:taxon-name-part taxon-name-part-type="family">Sphingidae</tp:taxon-name-part></tp:taxon-name>: <italic><tp:taxon-name><tp:taxon-name-part taxon-name-part-type="genus" reg="Manduca">Manduca</tp:taxon-name-part> <tp:taxon-name-part taxon-name-part-type="species" reg="lefeburii">lefeburii</tp:taxon-name-part></tp:taxon-name></italic> (Guérin-Méneville, 1844), in dry forest.</p></tp:treatment-sec><tp:treatment-sec><!--Section generated to contain objects referenced in tp:taxon-treatment.--><fig-group id="F5410023" position="float" orientation="portrait"><caption><p><italic><tp:taxon-name><tp:taxon-name-part taxon-name-part-type="genus" reg="Metaplagia">Metaplagia</tp:taxon-name-part> <tp:taxon-name-part taxon-name-part-type="species" reg="paulinesaribasae">paulinesaribasae</tp:taxon-name-part></tp:taxon-name></italic> <bold>sp. n.</bold> habitus images <bold>a–d</bold>: male, holotype n. DHJPAR0018646</p></caption><fig id="F5410028" position="float" orientation="portrait"><object-id xmlns:xlink="http://www.w3.org/1999/xlink" content-type="arpha" xlink:type="simple">88A4E4C1-B15A-5F65-A763-74BBCAF16115</object-id><object-id xmlns:xlink="http://www.w3.org/1999/xlink" content-type="doi" xlink:type="simple">10.3897/BDJ.9.e68598.figure8a</object-id><label>Figure 8a.</label><caption><p>dorsal view</p></caption><graphic xmlns:xlink="http://www.w3.org/1999/xlink" xlink:href="bdj-09-e68598-g008_a.jpg" xlink:type="simple" position="float" orientation="portrait" id="oo_349616.jpg"><uri content-type="original_file" xlink:type="simple">https://binary.pensoft.net/fig/349616</uri></graphic></fig><fig id="F5410029" position="float" orientation="portrait"><object-id xmlns:xlink="http://www.w3.org/1999/xlink" content-type="arpha" xlink:type="simple">E82CF18D-F9B1-5BDC-841E-A08C218A5E78</object-id><object-id xmlns:xlink="http://www.w3.org/1999/xlink" content-type="doi" xlink:type="simple">10.3897/BDJ.9.e68598.figure8b</object-id><label>Figure 8b.</label><caption><p>lateral view</p></caption><graphic xmlns:xlink="http://www.w3.org/1999/xlink" xlink:href="bdj-09-e68598-g008_b.jpg" xlink:type="simple" position="float" orientation="portrait" id="oo_349617.jpg"><uri content-type="original_file" xlink:type="simple">https://binary.pensoft.net/fig/349617</uri></graphic></fig><fig id="F5410030" position="float" orientation="portrait"><object-id xmlns:xlink="http://www.w3.org/1999/xlink" content-type="arpha" xlink:type="simple">9204F803-3DD4-53E1-B1FE-7ACB78535B10</object-id><object-id xmlns:xlink="http://www.w3.org/1999/xlink" content-type="doi" xlink:type="simple">10.3897/BDJ.9.e68598.figure8c</object-id><label>Figure 8c.</label><caption><p>frontal view</p></caption><graphic xmlns:xlink="http://www.w3.org/1999/xlink" xlink:href="bdj-09-e68598-g008_c.jpg" xlink:type="simple" position="float" orientation="portrait" id="oo_349618.jpg"><uri content-type="original_file" xlink:type="simple">https://binary.pensoft.net/fig/349618</uri></graphic></fig><fig id="F5410031" position="float" orientation="portrait"><object-id xmlns:xlink="http://www.w3.org/1999/xlink" content-type="arpha" xlink:type="simple">6D4F216B-0627-51C4-86E5-EA996CF34C8B</object-id><object-id xmlns:xlink="http://www.w3.org/1999/xlink" content-type="doi" xlink:type="simple">10.3897/BDJ.9.e68598.figure8d</object-id><label>Figure 8d.</label><caption><p>three quarters view</p></caption><graphic xmlns:xlink="http://www.w3.org/1999/xlink" xlink:href="bdj-09-e68598-g008_d.jpg" xlink:type="simple" position="float" orientation="portrait" id="oo_349619.jpg"><uri content-type="original_file" xlink:type="simple">https://binary.pensoft.net/fig/349619</uri></graphic></fig></fig-group><fig id="F5410030" position="float" orientation="portrait"><object-id xmlns:xlink="http://www.w3.org/1999/xlink" content-type="arpha" xlink:type="simple">9204F803-3DD4-53E1-B1FE-7ACB78535B10</object-id><object-id xmlns:xlink="http://www.w3.org/1999/xlink" content-type="doi" xlink:type="simple">10.3897/BDJ.9.e68598.figure8c</object-id><label>Figure 8c.</label><caption><p>frontal view</p></caption><graphic xmlns:xlink="http://www.w3.org/1999/xlink" xlink:href="bdj-09-e68598-g008_c.jpg" xlink:type="simple" position="float" orientation="portrait" id="oo_349618.jpg"><uri content-type="original_file" xlink:type="simple">https://binary.pensoft.net/fig/349618</uri></graphic></fig><fig id="F5410031" position="float" orientation="portrait"><object-id xmlns:xlink="http://www.w3.org/1999/xlink" content-type="arpha" xlink:type="simple">6D4F216B-0627-51C4-86E5-EA996CF34C8B</object-id><object-id xmlns:xlink="http://www.w3.org/1999/xlink" content-type="doi" xlink:type="simple">10.3897/BDJ.9.e68598.figure8d</object-id><label>Figure 8d.</label><caption><p>three quarters view</p></caption><graphic xmlns:xlink="http://www.w3.org/1999/xlink" xlink:href="bdj-09-e68598-g008_d.jpg" xlink:type="simple" position="float" orientation="portrait" id="oo_349619.jpg"><uri content-type="original_file" xlink:type="simple">https://binary.pensoft.net/fig/349619</uri></graphic></fig><fig id="F5410028" position="float" orientation="portrait"><object-id xmlns:xlink="http://www.w3.org/1999/xlink" content-type="arpha" xlink:type="simple">88A4E4C1-B15A-5F65-A763-74BBCAF16115</object-id><object-id xmlns:xlink="http://www.w3.org/1999/xlink" content-type="doi" xlink:type="simple">10.3897/BDJ.9.e68598.figure8a</object-id><label>Figure 8a.</label><caption><p>dorsal view</p></caption><graphic xmlns:xlink="http://www.w3.org/1999/xlink" xlink:href="bdj-09-e68598-g008_a.jpg" xlink:type="simple" position="float" orientation="portrait" id="oo_349616.jpg"><uri content-type="original_file" xlink:type="simple">https://binary.pensoft.net/fig/349616</uri></graphic></fig><fig id="F5410029" position="float" orientation="portrait"><object-id xmlns:xlink="http://www.w3.org/1999/xlink" content-type="arpha" xlink:type="simple">E82CF18D-F9B1-5BDC-841E-A08C218A5E78</object-id><object-id xmlns:xlink="http://www.w3.org/1999/xlink" content-type="doi" xlink:type="simple">10.3897/BDJ.9.e68598.figure8b</object-id><label>Figure 8b.</label><caption><p>lateral view</p></caption><graphic xmlns:xlink="http://www.w3.org/1999/xlink" xlink:href="bdj-09-e68598-g008_b.jpg" xlink:type="simple" position="float" orientation="portrait" id="oo_349617.jpg"><uri content-type="original_file" xlink:type="simple">https://binary.pensoft.net/fig/349617</uri></graphic></fig></tp:treatment-sec></tp:taxon-treatment>
